# Supplementary material for: Activation of recombinases at specific DNA loci by zinc-finger domain insertions
Source: Nat Biotechnol. 2024 Jan 31;42(12):1844–54. doi: 10.1038/s41587-023-02121-y (PMC11631766; doi:10.1038/s41587-023-02121-y)
Supplement: Supplementary file 3 — Supplementary Tables 1–5. [file 41587_2023_2121_MOESM3_ESM.xlsx]

## Sheet: Sheet1
Supplementary Table 1
Amino acid sequences of the designed ZFDs.
ZFD name	ZFD amino acid sequence
ZFL1	MERPFQCRICMRNFSFHSNLLAHIRTHTGQKPFQCRICMRNFSRKFVLDNHIRTHTGEKPFACDICGRKFAQLGTLRRHTKIHLRGS
ZFL2	MERPFQCRICMRNFSFHSNLLAHIRTHTGQKPFQCRICMRNFSRKFVLDNHIRTHTGEKPFACDICGRKFAHASCLSRHTKIHLRGS
ZFR1	MERPFQCRICMRNFSNQSGLCRHIRTHTGQKPFQCRICMRNFSFRSGLLQHIRTHTGEKPFACDICGRKFAMRRYLRAHTKIHLRGS
ZFR2	MERPFQCRICMRNFSTKRILTDHIRTHTGQKPFQCRICMRNFSFHSGLLAHIRTHTGEKPFACDICGRKFAARRYLVQHTKIHLRGS
ZFR3	MERPFQCRICMRNFSRKAHLTMHIRTHTGQKPFQCRICMRNFSAQSNLSRHIRTHTGEKPFACDICGRKFAQLGNLRSHTKIHLRGS
ZFR4	MERPYKCPECGKSFSRADNLTEHQRTHTGQKPFQCKTCQRKFSRSDHLKTHTRTHTGEKPYRCKYCDRSFSISSNLQRHVRNIHTGQKPYKCDECGKNFTQSSNLIVHKRIHLRGS

## Sheet: Sheet2
Supplementary Table 2
Potential human genomic D7-ZF off-targets
Off-target #	Genomic coordinates (hg38)	Target site orientation		Sequence	Motif	Position in the sequence		Strand	Matching sequence	Score	P-value
1	chrX:155148694-155148764	R	L	ttctgccaatcttgtgtgCTAAGATTGTGTGGCAGCGTTTCCACAGATTTATagctgGCAATGAATtctc	G10L	58	66	+	GCAATGAAT	14.31	4.91e-06	loxF8
2	chrX:155006163-155006233	L	R	gagaATTCATTGCcagctATAAATCTGTGGAAACGCTGCCACACAATCTTAGcacacaagattggcagaa	G10L	5	13	-	GCAATGAAT	14.31	4.91e-06	loxF8
1	chrX:155148694-155148764	R	L	ttCTGCCAATCTTGtgtgCTAAGATTGTGTGGCAGCGTTTCCACAGATTTATagctggcaatgaattctc	G10R	3	14	-	CAAGATTGGCAG	10.5455	0.000108	loxF8
2	chrX:155006163-155006233	L	R	gagaattcattgccagctATAAATCTGTGGAAACGCTGCCACACAATCTTAGcacaCAAGATTGGCAGaa	G10R	57	68	+	CAAGATTGGCAG	10.5455	0.000108	loxF8
637	chrX:37983831-37983901	L	R	aagaaatgtaggaaacccACAAATCTGTGGAAAGTAAACGACACACTCCTAAaaaacAATGGGTGGAAGa	G10R	58	69	+	AATGGGTGGAAG	10.2545	0.000127	HGZF1
2699	chr8:131720488-131720558	L	R	atacagaatggaaattgaATAAATGCGTGGTGAATGGACCACAGTCTCTCAGcacagAAGCAAGAGCAGg	G10R	58	69	+	AAGCAAGAGCAG	9.7	0.000175	HGZF2
3701	chr3:103436412-103436482	L	R	tagcaatctatcgattagATATTTGTGTGGAAGAAAGCACAGAAAATCTGATagatttTAGCTAAGGAAG	G10R	59	70	+	TAGCTAAGGAAG	8.50909	0.000375	HGZF3
4326	chr18:22768082-22768152	L	R	atagtactagcacctactATAAATGGGAGGATATATAGGTATACAATGTTAAataaAAGATATAGAAGta	G10R	57	68	+	AAGATATAGAAG	8.11818	0.000463	HGZF4
4415	chr3:99125221-99125291	R	L	tatatatgcattctatctGAAAAATTGTGTGCTTAGATATACAAAGGTTTACcccataATAATGAATgtt	G10L	59	67	+	ATAATGAAT	8.08	0.000415	HGZF5
3493	chr19:6087008-6087078	L	R	cttttaaaacttaaattcACAAATTTGAGGACTCCAATTCAGACGAGCTTCGttgtaTAAACCAGGCAGa	G10R	58	69	+	TAAACCAGGCAG	7.7	0.000568
3141	chr6:60780768-60780838	R	L	ccCTACCTTTGTATatggTTCACATTCTGTGAAATAGTTTCCACAGCATTGTgctaacaagggatactga	G10R	3	14	-	ATACAAAGGTAG	7.67273	0.000576
4596	chr11:88058860-88058930	R	L	CCTCCTTTCTTTgggcttCCAAAAATATGTGGCCACTCACCTGCAGATTTATaggacttggcactgcagg	G10R	1	12	-	AAAGAAAGGAGG	7.61818	0.000592
4119	chr2:89299248-89299318	L	R	gaaATTAATTGGatcctaATAAAACTGGTAATGGATTTGCACCCAATCATATctcacatctctaacaggg	G10L	4	12	-	CCAATTAAT	7.61	0.000567	HGZF6
4120	chr2:89883159-89883229	R	L	ccctgttagagatgtgagATATGATTGGGTGCAAATCCATTACCAGTTTTATtaggatCCAATTAATttc	G10L	59	67	+	CCAATTAAT	7.61	0.000567	HGZF7
4491	chr17:30432214-30432284	R	L	caCCACCTGTTTTTgtaaATAAAATTGTATTGACACACAGCCACAGCTATATttttatatattgtgtgtg	G10R	3	14	-	AAAAACAGGTGG	7.50909	0.000624
3729	chr7:33438884-33438954	L	R	ttcagcaagttatcatgaCTAAAGCTGATGAAGGAGTCTCTTACAACCTTAGtttatCATAATTGGTAGg	G10R	58	69	+	CATAATTGGTAG	7.34545	0.00067
3772	chr11:59740424-59740494	R	L	agttctgtgaggtgtgacCTTAGATTGTCTATTTGTGCTTCTTCAGACTTTTtgatgtagGCATTTAATg	G10L	61	69	+	GCATTTAAT	7.34	0.000693
3843	chr1:160603277-160603347	R	L	agttccttgagatgtgacCTTAGATTGTCTATTTGTACTCCTTCAGATTTTTtgatgtagGCATTTAATc	G10L	61	69	+	GCATTTAAT	7.34	0.000693
3844	chr5:159624773-159624843	L	R	tATTAAATGCctacatcaAAAAATCTGAAGGAGTACAAATAGACAATCTAAGgtcacacttcaaggaact	G10L	2	10	-	GCATTTAAT	7.34	0.000693
3590	chr21:26143734-26143804	R	L	cCTTCTACTCTTGtttccATGAGTTTGAGTGTTTTAGGTTCCACATATAAATgaaatcatgcagtatttg	G10R	2	13	-	CAAGAGTAGAAG	7	0.000786
3138	chr9:26014198-26014268	L	R	aAATCATTGCtttcgcctATACATCTGAAGAAAATACATCACAAAAAATCAGaactattggtggataaaa	G10L	2	10	-	GCAATGATT	6.86	0.000825
3232	chr6:151074418-151074488	L	R	gttaaaaacatttagaagCTAAATATATGGCAACAATAACACAAAGTCTAAGaggaGAGAAATAGAAGca	G10R	57	68	+	GAGAAATAGAAG	6.81818	0.000857
784	chr15:36635351-36635421	L	R	tttgaactgtgtgagtccATTTATATGTGGATTTTTTTTCAACTAAACTTAGattgAAAATATGGTATtt	G10R	57	68	+	AAAATATGGTAT	6.79091	0.000869
5024	chr17:30483939-30484009	L	R	gtATTCGTTAGctagttaTCCAATCTGTGGATCATTTAAACCTCAATCTTATttcctcttggtaagagtc	G10L	3	11	-	CTAACGAAT	6.55	0.000914
4538	chr3:78866536-78866606	R	L	aataataaaataaagaagCTAATATTATATAGAGCTAGAACCAGAGATATATtttgtaATAATGCATtgt	G10L	59	67	+	ATAATGCAT	6.51	0.000935	HGZF8

## Sheet: Sheet3
Supplementary Table 3
List of putative D7-ZF binding sites identified by ChIP-seq.
Peak	Peak coordinates (hg38)			Coordinate of the peak summit	0
					(p-value) at the peak summit
1	chr1	228108991	228109477	228109270	4.95
2	chr1	202888923	202889432	202889146	4.87
3	chr11	9364221	9364735	9364499	4.31
4	chr3	47380705	47381195	47380924	4.29
5	chr17	19533651	19534137	19533892	4.26
6	chr3	170310157	170310716	170310327	4.08
7	chr3	40584602	40585005	40584810	3.89
8	chr15	92903955	92904470	92904271	3.75
9	chr17	58517553	58518070	58517782	3.61
10	chr1	223846075	223846443	223846235	3.49
11	chr3	51390861	51391218	51391071	3.47
12	chr9	79663935	79664546	79664171	3.46
13	chr11	74170914	74171249	74171104	3.4
14	chr19	38402724	38403144	38402911	3.38
15	chr1	155857047	155857496	155857225	3.37
16	chr12	13000239	13000712	13000479	3.21
17	chr12	31012239	31012623	31012338	3.2
18	chr1	88683782	88684200	88683985	3.18
19	chr6	111997041	111997420	111997249	3.16
20	chr8	66775368	66775736	66775592	3.14
21	chr12	54280020	54280381	54280245	3.13
22	chr17	29807801	29808260	29808161	3.06
23	chr3	9987070	9987454	9987202	3.02
24	chr4	56049548	56049993	56049691	3.01
25	chr17	17281191	17281620	17281403	2.89

## Sheet: Sheet4
Supplementary Table 4
Oligonucleotides used in the study
Primer number	Primer name	Primer sequence (5'->3')	Description
1	loxBTR-0-Zif-(A)-F	tgaaaaaggaagagtatgagatctAGCGTGGGCGAACCCACTGCTTAAGCCTCAATAAAGCTTGCCTTCGCCCACGCTaagcttgcatgcctgcagatcgag	Target site cloning into the pEVO vector
2	loxBTR-0-Zif-(A)-R	GGCGACACGGAAATGTTGAGATCTAGCGTGGGCGAAGGCAAGCTTTATTGAGGCTTAAGCAGTGGGTTCGCCCACGCTtcgaactgtaccggttgttagtga	Target site cloning into the pEVO vector
3	loxBTR-1-Zif-(A)-F	tgaaaaaggaagagtatgagatctAGCGTGGGCGTAACCCACTGCTTAAGCCTCAATAAAGCTTGCCTTACGCCCACGCTaagcttgcatgcctgcagatcgag	Target site cloning into the pEVO vector
4	loxBTR-1-Zif-(A)-R	GGCGACACGGAAATGTTGAGATCTAGCGTGGGCGTAAGGCAAGCTTTATTGAGGCTTAAGCAGTGGGTTACGCCCACGCTtcgaactgtaccggttgttagtga	Target site cloning into the pEVO vector
5	loxBTR-2-Zif-(A)-F	tgaaaaaggaagagtatgagatctAGCGTGGGCGTAAACCCACTGCTTAAGCCTCAATAAAGCTTGCCTTTACGCCCACGCTaagcttgcatgcctgcagatcgag	Target site cloning into the pEVO vector
6	loxBTR-2-Zif-(A)-R	GGCGACACGGAAATGTTGAGATCTAGCGTGGGCGTAAAGGCAAGCTTTATTGAGGCTTAAGCAGTGGGTTTACGCCCACGCTtcgaactgtaccggttgttagtga	Target site cloning into the pEVO vector
7	loxBTR-3-Zif-(A)-F	tgaaaaaggaagagtatgagatctAGCGTGGGCGTACAACCCACTGCTTAAGCCTCAATAAAGCTTGCCTTGTACGCCCACGCTaagcttgcatgcctgcagatcgag	Target site cloning into the pEVO vector
8	loxBTR-3-Zif-(A)-R	GGCGACACGGAAATGTTGAGATCTAGCGTGGGCGTACAAGGCAAGCTTTATTGAGGCTTAAGCAGTGGGTTGTACGCCCACGCTtcgaactgtaccggttgttagtga	Target site cloning into the pEVO vector
9	loxBTR-4-Zif-(A)-F	tgaaaaaggaagagtatgagatctAGCGTGGGCGTACTAACCCACTGCTTAAGCCTCAATAAAGCTTGCCTTAGTACGCCCACGCTaagcttgcatgcctgcagatcgag	Target site cloning into the pEVO vector
10	loxBTR-4-Zif-(A)-R	GGCGACACGGAAATGTTGAGATCTAGCGTGGGCGTACTAAGGCAAGCTTTATTGAGGCTTAAGCAGTGGGTTAGTACGCCCACGCTtcgaactgtaccggttgttagtga	Target site cloning into the pEVO vector
11	loxBTR-5-Zif-(A)-F	tgaaaaaggaagagtatgagatctAGCGTGGGCGTACTGAACCCACTGCTTAAGCCTCAATAAAGCTTGCCTTCAGTACGCCCACGCTaagcttgcatgcctgcagatcgag	Target site cloning into the pEVO vector
12	loxBTR-5-Zif-(A)-R	GGCGACACGGAAATGTTGAGATCTAGCGTGGGCGTACTGAAGGCAAGCTTTATTGAGGCTTAAGCAGTGGGTTCAGTACGCCCACGCTtcgaactgtaccggttgttagtga	Target site cloning into the pEVO vector
13	loxBTR-6-Zif-(A)-F	tgaaaaaggaagagtatgagatctAGCGTGGGCGTACTGCAACCCACTGCTTAAGCCTCAATAAAGCTTGCCTTaatagtCGCCCACGCTaagcttgcatgcctgcagatcgag	Target site cloning into the pEVO vector
14	loxBTR-6-Zif-(A)-R	ggcgacacggaaatgttgagatctAGCGTGGGCGtctatgAAGGCAAGCTTTATTGAGGCTTAAGCAGTGGGTTatgtcaCGCCCACGCTtcgaactgtaccggttgttagtga	Target site cloning into the pEVO vector
15	loxBTR-7-Zif-(A)-F	tgaaaaaggaagagtatgagatctAGCGTGGGCGTACTGCTAACCCACTGCTTAAGCCTCAATAAAGCTTGCCTTatatagaCGCCCACGCTaagcttgcatgcctgcagatcgag	Target site cloning into the pEVO vector
16	loxBTR-7-Zif-(A)-R	ggcgacacggaaatgttgagatctAGCGTGGGCGtctattgAAGGCAAGCTTTATTGAGGCTTAAGCAGTGGGTTattgtcaCGCCCACGCTtcgaactgtaccggttgttagtga	Target site cloning into the pEVO vector
17	loxBTR-8-Zif-(A)-F	tgaaaaaggaagagtatgagatctAGCGTGGGCGTACTGCTGAACCCACTGCTTAAGCCTCAATAAAGCTTGCCTTatactagaCGCCCACGCTaagcttgcatgcctgcagatcgag	Target site cloning into the pEVO vector
18	loxBTR-8-Zif-(A)-R	ggcgacacggaaatgttgagatctAGCGTGGGCGtcttgatgAAGGCAAGCTTTATTGAGGCTTAAGCAGTGGGTTatctgtcaCGCCCACGCTtcgaactgtaccggttgttagtga	Target site cloning into the pEVO vector
19	loxBTR-9-Zif-(A)-F	tgaaaaaggaagagtatgagatctAGCGTGGGCGTACTGCTGTAACCCACTGCTTAAGCCTCAATAAAGCTTGCCTTatacttagaCGCCCACGCTaagcttgcatgcctgcagatcgag	Target site cloning into the pEVO vector
20	loxBTR-9-Zif-(A)-R	ggcgacacggaaatgttgagatctAGCGTGGGCGtcttagatgAAGGCAAGCTTTATTGAGGCTTAAGCAGTGGGTTatctgtcatCGCCCACGCTtcgaactgtaccggttgttagtga	Target site cloning into the pEVO vector
21	loxBTR-10-Zif-(A)-F	gaaaaaggaagagtatgagatctAGCGTGGGCGTACTGCTGTCAACCCACTGCTTAAGCCTCAATAAAGCTTGCCTTcatacttagaCGCCCACGCTaagcttgcatgcctgcagatcga	Target site cloning into the pEVO vector
22	loxBTR-10-Zif-(A)-R	gcgacacggaaatgttgagatctAGCGTGGGCGtcttagatagAAGGCAAGCTTTATTGAGGCTTAAGCAGTGGGTTatactgtcatCGCCCACGCTtcgaactgtaccggttgttagtg	Target site cloning into the pEVO vector
23	loxBTR-0-Zif-(B)-F	tatgacatgtACGCCCACGCAACCCACTGCTTAAGCCTCAATAAAGCTTGCCTTGCGTGGGCGTaagcttgcatgcctgcagatcg	Target site cloning into the pEVO vector
24	loxBTR-0-Zif-(B)-R	gttgagatctACGCCCACGCAAGGCAAGCTTTATTGAGGCTTAAGCAGTGGGTTGCGTGGGCGTtcgaactgtaccggttgttagtgaag	Target site cloning into the pEVO vector
25	loxBTR-1-Zif-(b)-F	tatgacatgtACGCCCACGCtAACCCACTGCTTAAGCCTCAATAAAGCTTGCCTTaGCGTGGGCGTaagcttgcatgcctgcagatcg	Target site cloning into the pEVO vector
26	loxBTR-1-Zif-(B)-R	gttgagatctACGCCCACGCtAAGGCAAGCTTTATTGAGGCTTAAGCAGTGGGTTaGCGTGGGCGTtcgaactgtaccggttgttagtgaag	Target site cloning into the pEVO vector
27	loxBTR-2-Zif-(B)-F	tatgacatgtACGCCCACGCatAACCCACTGCTTAAGCCTCAATAAAGCTTGCCTTgaGCGTGGGCGTaagcttgcatgcctgcagatcg	Target site cloning into the pEVO vector
28	loxBTR-2-Zif-(B)-R	gttgagatctACGCCCACGCtgAAGGCAAGCTTTATTGAGGCTTAAGCAGTGGGTTgaGCGTGGGCGTtcgaactgtaccggttgttagtgaag	Target site cloning into the pEVO vector
29	loxBTR-3-Zif-(B)-F	tatgacatgtACGCCCACGCtacAACCCACTGCTTAAGCCTCAATAAAGCTTGCCTTgtaGCGTGGGCGTaagcttgcatgcctgcagatcg	Target site cloning into the pEVO vector
30	loxBTR-3-Zif-(B)-R	gttgagatctACGCCCACGCtgcAAGGCAAGCTTTATTGAGGCTTAAGCAGTGGGTTcgaGCGTGGGCGTtcgaactgtaccggttgttagtgaag	Target site cloning into the pEVO vector
31	loxBTR-4-Zif-(B)-F	tatgacatgtACGCCCACGCtactAACCCACTGCTTAAGCCTCAATAAAGCTTGCCTTagtaGCGTGGGCGTaagcttgcatgcctgcagatcg	Target site cloning into the pEVO vector
32	loxBTR-4-Zif-(B)-R	gttgagatctACGCCCACGCagtcAAGGCAAGCTTTATTGAGGCTTAAGCAGTGGGTTgcatGCGTGGGCGTtcgaactgtaccggttgttagtgaag	Target site cloning into the pEVO vector
33	loxBTR-5-Zif-(B)-F	tgaaaaaggaagagtatgagatcACGCCCACGCTACTCAACCCACTGCTTAAGCCTCAATAAAGCTTGCCTTatagaGCGTGGGCGTaagcttgcatgcctgcagatcgag	Target site cloning into the pEVO vector
34	loxBTR-5-Zif-(B)-R	ggcgacacggaaatgttgagatctACGCCCACGCtctatAAGGCAAGCTTTATTGAGGCTTAAGCAGTGGGTTGAGTAGCGTGGGCGTtcgaactgtaccggttgttagtga	Target site cloning into the pEVO vector
35	loxBTR-6-Zif-(B)-F	tatgacatgtACGCCCACGCtactgcAACCCACTGCTTAAGCCTCAATAAAGCTTGCCTTaatagtGCGTGGGCGTaagcttgcatgcctgcagatcg	Target site cloning into the pEVO vector
36	loxBTR-6-Zif-(B)-R	gttgagatctACGCCCACGCtctatgAAGGCAAGCTTTATTGAGGCTTAAGCAGTGGGTTatgtcaGCGTGGGCGTtcgaactgtaccggttgttagtgaag	Target site cloning into the pEVO vector
37	loxBTR-7-Zif-(B)-F	tatgacatgtACGCCCACGCtactgctAACCCACTGCTTAAGCCTCAATAAAGCTTGCCTTatatagaGCGTGGGCGTaagcttgcatgcctgcagatcg	Target site cloning into the pEVO vector
38	loxBTR-7-Zif-(B)-R	gttgagatctACGCCCACGCtctattgAAGGCAAGCTTTATTGAGGCTTAAGCAGTGGGTTattgtcaGCGTGGGCGTtcgaactgtaccggttgttagtgaag	Target site cloning into the pEVO vector
39	loxBTR-8-Zif-(B)-F	tatgacatgtACGCCCACGCtactgctgAACCCACTGCTTAAGCCTCAATAAAGCTTGCCTTatactagaGCGTGGGCGTaagcttgcatgcctgcagatcg	Target site cloning into the pEVO vector
40	loxBTR-8-Zif-(B)-R	gttgagatctACGCCCACGCtcttgatgAAGGCAAGCTTTATTGAGGCTTAAGCAGTGGGTTatctgtcaGCGTGGGCGTtcgaactgtaccggttgttagtgaag	Target site cloning into the pEVO vector
41	loxBTR-9-Zif-(B)-F	tatgacatgtACGCCCACGCtactgctgtAACCCACTGCTTAAGCCTCAATAAAGCTTGCCTTatacttagaGCGTGGGCGTaagcttgcatgcctgcagatcg	Target site cloning into the pEVO vector
42	loxBTR-9-Zif-(B)-R	gttgagatctACGCCCACGCtcttagatgAAGGCAAGCTTTATTGAGGCTTAAGCAGTGGGTTatctgtcatGCGTGGGCGTtcgaactgtaccggttgttagtgaag	Target site cloning into the pEVO vector
43	loxBTR-10-Zif-(B)-F	tatgacatgtACGCCCACGCtactgctgtcAACCCACTGCTTAAGCCTCAATAAAGCTTGCCTTcatacttagaGCGTGGGCGTaagcttgcatgcctgcagatcg	Target site cloning into the pEVO vector
44	loxBTR-10-Zif-(B)-R	gttgagatctACGCCCACGCtcttagatagAAGGCAAGCTTTATTGAGGCTTAAGCAGTGGGTTatactgtcatGCGTGGGCGTtcgaactgtaccggttgttagtgaag	Target site cloning into the pEVO vector
45	loxBTR-5-CCR5ZFL (A)-F	tgaaaaaggaagagtatgagatcGATGAGGATGACtactcAACCCACTGCTTAAGCCTCAATAAAGCTTGCCTTatagaGTCATCCTCATCaagcttgcatgcctgcagatcgag	Target site cloning into the pEVO vector
46	loxBTR-5-CCR5ZFL (A)-R	ggcgacacggaaatgttgagatctGATGAGGATGACtctatAAGGCAAGCTTTATTGAGGCTTAAGCAGTGGGTTGAGTAGTCATCCTCATCtcgaactgtaccggttgttagtga	Target site cloning into the pEVO vector
47	loxBTR-5-CCR5ZFL-(B)-F	tgaaaaaggaagagtatgagatcGTCATCCTCATCtactcAACCCACTGCTTAAGCCTCAATAAAGCTTGCCTTatagaGATGAGGATGACaagcttgcatgcctgcagatcgag	Target site cloning into the pEVO vector
48	loxBTR-5-CCR5ZFL-(B)-R	ggcgacacggaaatgttgagatctGTCATCCTCATCtctatAAGGCAAGCTTTATTGAGGCTTAAGCAGTGGGTTGAGTAGATGAGGATGACtcgaactgtaccggttgttagtga	Target site cloning into the pEVO vector
49	LoxF8L-5-Zif-(A)-F	tgaaaaaggaagagtatgagatctAGCGTGGGCGTACTGATAAATCTGTGGAAACGCTGCTCCACAGATTTATCAGTACGCCCACGCTaagcttgcatgcctgcagatcgag	Target site cloning into the pEVO vector
50	LoxF8L-5-Zif-(A)-R	GGCGACACGGAAATGTTGAGATCTAGCGTGGGCGTACTGATAAATCTGTGGAGCAGCGTTTCCACAGATTTATCAGTACGCCCACGCTtcgaactgtaccggttgttagtga	Target site cloning into the pEVO vector
51	LoxF8L-5-Zif-(B)-F	tgaaaaaggaagagtatgagatctACGCCCACGCTACTGATAAATCTGTGGAAACGCTGCTCCACAGATTTATCAGTAGCGTGGGCGTaagcttgcatgcctgcagatcgag	Target site cloning into the pEVO vector
52	LoxF8L-5-Zif-(B)-R	ggcgacacggaaatgttgagatctACGCCCACGCTACTGATAAATCTGTGGAGCAGCGTTTCCACAGATTTATCAGTAGCGTGGGCGTtcgaactgtaccggttgttagtga	Target site cloning into the pEVO vector
53	LoxF8R-5-Zif-(A)-F	tgaaaaaggaagagtatgagatctAGCGTGGGCGTACTGCTAAGATTGTGTGAACGCTGCCACACAATCTTAGCAGTACGCCCACGCTaagcttgcatgcctgcagatcgag	Target site cloning into the pEVO vector
54	LoxF8R-5-Zif-(A)-R	GGCGACACGGAAATGTTGAGATCTAGCGTGGGCGTACTGCTAAGATTGTGTGGCAGCGTTCACACAATCTTAGCAGTACGCCCACGCTtcgaactgtaccggttgttagtga	Target site cloning into the pEVO vector
55	LoxF8R-5-Zif-(B)-F	tgaaaaaggaagagtatgagatctACGCCCACGCTACTGCTAAGATTGTGTGAACGCTGCCACACAATCTTAGCAGTAGCGTGGGCGTaagcttgcatgcctgcagatcgag	Target site cloning into the pEVO vector
56	LoxF8R-5-Zif-(B)-R	ggcgacacggaaatgttgagatctACGCCCACGCTACTGCTAAGATTGTGTGGCAGCGTTCACACAATCTTAGCAGTAGCGTGGGCGTtcgaactgtaccggttgttagtga	Target site cloning into the pEVO vector
57	hoxLTR-5-Zif-(A)-F	tatgacatgtAGCGTGGGCGTACTCACAGGAGTCTATAAAAGCGTGGAGACAGTTCAGGatagaCGCCCACGCTaagcttgcatgcctgcagatcg	Target site cloning into the pEVO vector
58	hoxLTR-5-Zif-(A)-R	ggcgacacggaaatgttgagatctAGCGTGGGCGtctatCCTGAACTGTCTCCACGCTTTTATAGACTCCTGTGAGTACGCCCACGCTtcgaactgtaccggttgttagtga	Target site cloning into the pEVO vector
59	hoxLTR-5-Zif-(B)-F	tatgacatgtACGCCCACGCTACTCACAGGAGTCTATAAAAGCGTGGAGACAGTTCAGGatagaGCGTGGGCGTaagcttgcatgcctgcagatcg	Target site cloning into the pEVO vector
60	hoxLTR-5-Zif-(B)-R	ggcgacacggaaatgttgagatctACGCCCACGCtctatCCTGAACTGTCTCCACGCTTTTATAGACTCCTGTGAGTAGCGTGGGCGTtcgaactgtaccggttgttagtga	Target site cloning into the pEVO vector
61	LoxF8L-flank-F	TGAAAAAGGAAGAGTATGacatgtGGAGAATTCATTGCCAGCTATAAATCTGTGGAAACGCTGCTCCACAGATTTATAGCTGGCAATGAATTCTCCGCTTGCATGCCTGCAGATCGAG	Target site cloning into the pEVO vector
62	LoxF8L-flank-R	GGCGACACGGAAATGTTGAGATCGGAGAATTCATTGCCAGCTATAAATCTGTGGAGCAGCGTTTCCACAGATTTATAGCTGGCAATGAATTCTCCTCGAACTGTACCGGTTGTTAGTGA	Target site cloning into the pEVO vector
63	LoxF8R-flank-F	TGAAAAAGGAAGAGTATGacatgtTTTCTGCCAATCTTGTGTGCTAAGATTGTGTGAACGCTGCCACACAATCTTAGCACACAAGATTGGCAGAAAGCTTGCATGCCTGCAGATCGAG	Target site cloning into the pEVO vector
64	LoxF8R-flank-R	GGCGACACGGAAATGTTGAGATCTTTCTGCCAATCTTGTGTGCTAAGATTGTGTGGCAGCGTTCACACAATCTTAGCACACAAGATTGGCAGAAATCGAACTGTACCGGTTGTTAGTGA	Target site cloning into the pEVO vector
65	LoxF8-flank-F	TGAAAAAGGAAGAGTATGacatgtGGGAGAATTCATTGCCAGCTATAAATCTGTGGAAACGCTGCCACACAATCTTAGCACACAAGATTGGCAGAAAAGCTTGCATGCCTGCAGATCGAG	Target site cloning into the pEVO vector
66	LoxF8-flank-R	GGCGACACGGAAATGTTGAGATCTTTCTGCCAATCTTGTGTGCTAAGATTGTGTGGCAGCGTTTCCACAGATTTATAGCTGGCAATGAATTCTCCCTCGAACTGTACCGGTTGTTAGTGA	Target site cloning into the pEVO vector
67	HG2flanked-F	tgacacatgtattcttctttgatctgttagTTAAGATTGTGTTGTTTAATTTCCACAATTTTGTgaattttccagttttactttGCTTGCATGCCTGCAGATC	D7 off-target site cloning into the pEVO vector
68	HG2flanked-R	tagcAGATCTaaagtaaaactggaaaattcACAAAATTGTGGAAATTAAACAACACAATCTTAActaacagatcaaagaagaatTCGAACTGTACCGGTTGTTAGTGA	D7 off-target site cloning into the pEVO vector
69	HG2L-flanked-F	attcacatgtactagatatagatatccacagATATATCTATAGATATAGATATCCACAGATATATctatagatatagatatccacGCTTGCATGCCTGCAGATC	D7 off-target site cloning into the pEVO vector
70	HG2L-flanked-R	actaAGATCTgtggatatctatatctatagATATATCTGTGGATATCTATATCTATAGATATATctgtggatatctatatctagTCGAACTGTACCGGTTGTTAGTGA	D7 off-target site cloning into the pEVO vector
71	D7-ZF-HG1-f	atgcacatgtaagaaatgtaggaaacccACAAATCTGTGGAAAGTAAACGACACACTCCTAAaaaacAATGGGTGGAAGaGCTTGCATGCCTGCAGATC	D7-G10 predicted off-target site cloning into the pEVO vector
72	D7-ZF-HG1-r	atgcAGATCtCTTCCACCCATTgttttTTAGGAGTGTGTCGTTTACTTTCCACAGATTTGTgggtttcctacatttcttTCGAACTGTACCGGTTGTTAGTGAAG	D7-G10 predicted off-target site cloning into the pEVO vector
73	D7-ZF-HG2-f	atgcacatgtatacagaatggaaattgaATAAATGCGTGGTGAATGGACCACAGTCTCTCAGcacagAAGCAAGAGCAGgGCTTGCATGCCTGCAGATC	D7-G10 predicted off-target site cloning into the pEVO vector
74	D7-ZF-HG2-r	atgcAGATCtcCTGCTCTTGCTTctgtgCTGAGAGACTGTGGTCCATTCACCACGCATTTATtcaatttccattctgtatTCGAACTGTACCGGTTGTTAGTGAAG	D7-G10 predicted off-target site cloning into the pEVO vector
75	D7-ZF-HG3-f	atgcacatgttagcaatctatcgattagATATTTGTGTGGAAGAAAGCACAGAAAATCTGATagatttTAGCTAAGGAAGGCTTGCATGCCTGCAGATC	D7-G10 predicted off-target site cloning into the pEVO vector
76	D7-ZF-HG3-r	atgcAGATCtCTTCCTTAGCTAaaatctATCAGATTTTCTGTGCTTTCTTCCACACAAATATctaatcgatagattgctaTCGAACTGTACCGGTTGTTAGTGAAG	D7-G10 predicted off-target site cloning into the pEVO vector
77	D7-ZF-HG4-f	atgcacatgtatagtactagcacctactATAAATGGGAGGATATATAGGTATACAATGTTAAataaAAGATATAGAAGtaGCTTGCATGCCTGCAGATC	D7-G10 predicted off-target site cloning into the pEVO vector
78	D7-ZF-HG4-r	atgcAGATCtaCTTCTATATCTTttatTTAACATTGTATACCTATATATCCTCCCATTTATagtaggtgctagtactatTCGAACTGTACCGGTTGTTAGTGAAG	D7-G10 predicted off-target site cloning into the pEVO vector
79	D7-ZF-HG5-f	atgcacatgttatatatgcattctatctGAAAAATTGTGTGCTTAGATATACAAAGGTTTACcccataATAATGAATgttGCTTGCATGCCTGCAGATC	D7-G10 predicted off-target site cloning into the pEVO vector
80	D7-ZF-HG5-r	gctaAGATCtaacATTCATTATtatgggGTAAACCTTTGTATATCTAAGCACACAATTTTTCagatagaatgcatatataTCGAACTGTACCGGTTGTTAGTGAAG	D7-G10 predicted off-target site cloning into the pEVO vector
81	D7-ZF-HG6-f	atgaacatgtgaaATTAATTGGatcctaATAAAACTGGTAATGGATTTGCACCCAATCATATctcacatctctaacagggGCTTGCATGCCTGCAGATC	D7-G10 predicted off-target site cloning into the pEVO vector
82	D7-ZF-HG6-r	gctaAGATCtccctgttagagatgtgagATATGATTGGGTGCAAATCCATTACCAGTTTTATtaggatCCAATTAATttcTCGAACTGTACCGGTTGTTAGTGAAG	D7-G10 predicted off-target site cloning into the pEVO vector
83	D7-ZF-HG7-f	atgcacatgtccctgttagagatgtgagATATGATTGGGTGCAAATCCATTACCAGTTTTATtaggatCCAATTAATttcGCTTGCATGCCTGCAGATC	D7-G10 predicted off-target site cloning into the pEVO vector
84	D7-ZF-HG7-r	atgcAGATCtgaaATTAATTGGatcctaATAAAACTGGTAATGGATTTGCACCCAATCATATctcacatctctaacagggTCGAACTGTACCGGTTGTTAGTGAAG	D7-G10 predicted off-target site cloning into the pEVO vector
85	D7-ZF-HG8-f	gactacatgtaataataaaataaagaagCTAATATTATATAGAGCTAGAACCAGAGATATATtttgtaATAATGCATtgtGCTTGCATGCCTGCAGATC	D7-G10 predicted off-target site cloning into the pEVO vector
86	D7-ZF-HG8-r	atgcAGATCtacaATGCATTATtacaaaATATATCTCTGGTTCTAGCTCTATATAATATTAGcttctttattttattattTCGAACTGTACCGGTTGTTAGTGAAG	D7-G10 predicted off-target site cloning into the pEVO vector
87	loxFlex1-F	agctacatgtCTCATTACATTTAACCAAAATTAAATGTAATGAGaagcttgcatgcctgcagat	Target site cloning into the pEVO vector
88	loxFlex1-R	agctagatctCTCATTACATTTAATTTTGGTTAAATGTAATGAGtcgaactgtaccggttgttagtgaag	Target site cloning into the pEVO vector
89	loxFlex2-F	agctacatgtTTATATTGTGATAACCAAAATTATCACAATATAAaagcttgcatgcctgcagat	Target site cloning into the pEVO vector
90	loxFlex2-R	agctagatctTTATATTGTGATAATTTTGGTTATCACAATATAAtcgaactgtaccggttgttagtgaag	Target site cloning into the pEVO vector
91	loxFlex3-f	atgcacatgtCCATCTTTTGTTAGATTTGAATAACAAAAGATGGaagcttgcatgcctgcagat	Target site cloning into the pEVO vector
92	loxFlex3-r	atgcagatctCCATCTTTTGTTATTCAAATCTAACAAAAGATGGtcgaactgtaccggttgttagtgaag	Target site cloning into the pEVO vector
93	loxFlex4-f	agctacatgtTACACAGTGTATATTGATTTTTATACATTGTGTAaagcttgcatgcctgcagat	Target site cloning into the pEVO vector
94	loxFlex4-r	agctagatctTACACAATGTATAAAAATCAATATACACTGTGTAtcgaactgtaccggttgttagtgaag	Target site cloning into the pEVO vector
95	loxFlex5-f	atgcacatgtATAACCTAATATAATTGTATTTATATTAGGTCAGaagcttgcatgcctgcagat	Target site cloning into the pEVO vector
96	lloxFlex5-r	atgcagatctCTGACCTAATATAAATACAATTATATTAGGTTATtcgaactgtaccggttgttagtgaag	Target site cloning into the pEVO vector
97	loxFlex1-5-Zif-F	agctacatgtACGCCCACGCtactcCTCATTACATTTAACCAAAATTAAATGTAATGAGatagaGCGTGGGCGTaagcttgcatgcctgcagat	Target site cloning into the pEVO vector
98	loxFlex1-5-Zif-R	agctagatctACGCCCACGCtctatCTCATTACATTTAATTTTGGTTAAATGTAATGAGgagtaGCGTGGGCGTtcgaactgtaccggttgttagtgaag	Target site cloning into the pEVO vector
99	loxFlex2-5-Zif-F	agctacatgtACGCCCACGCtactcTTATATTGTGATAACCAAAATTATCACAATATAAatagaGCGTGGGCGTaagcttgcatgcctgcagat	Target site cloning into the pEVO vector
100	loxFlex2-5-Zif-R	agctagatctACGCCCACGCtctatTTATATTGTGATAATTTTGGTTATCACAATATAAgagtaGCGTGGGCGTtcgaactgtaccggttgttagtgaag	Target site cloning into the pEVO vector
101	loxFlex3-5-zif_f	atgcacatgtACGCCCACGCtactgCCATCTTTTGTTAGATTTGAATAACAAAAGATGGatagaGCGTGGGCGTaagcttgcatgcctgcagat	Target site cloning into the pEVO vector
102	loxFlex3-5-zif_r	atgcagatctACGCCCACGCtctatCCATCTTTTGTTATTCAAATCTAACAAAAGATGGtagtaGCGTGGGCGTtcgaactgtaccggttgttagtgaag	Target site cloning into the pEVO vector
103	loxFlex4-5-zif_F	agctacatgtACGCCCACGCtactcTACACAGTGTATATTGATTTTTATACATTGTGTAatagaGCGTGGGCGTaagcttgcatgcctgcagat	Target site cloning into the pEVO vector
104	loxFlex4-5-zif_R	agctagatctACGCCCACGCtctatTACACAATGTATAAAAATCAATATACACTGTGTAgagtaGCGTGGGCGTtcgaactgtaccggttgttagtgaag	Target site cloning into the pEVO vector
105	loxFlex5-5-zif_f	atgcacatgtACGCCCACGCtactgATAACCTAATATAATTGTATTTATATTAGGTCAGatagaGCGTGGGCGTaagcttgcatgcctgcagat	Target site cloning into the pEVO vector
106	loxFlex5-5-zif_r	atgcagatctACGCCCACGCtctatCTGACCTAATATAAATACAATTATATTAGGTTATtagtaGCGTGGGCGTtcgaactgtaccggttgttagtgaag	Target site cloning into the pEVO vector
107	Zif268-PCA-1-F	cgtaCTCGAGAGCGGTGGTAGTGGTGGTTCAGGTGGTAGCGAACG	Polymerase cycling assembly of the Zif268 gene
108	Zif268-PCA-2-R	CACAGCTTTCAACCGGACATGCATACGGACGTTCGCTACCACCTGAAC	Polymerase cycling assembly of the Zif268 gene
109	Zif268-PCA-3-F	TGTCCGGTTGAAAGCTGTGATCGTCGTTTTAGCCGTAGTGATGAACT	Polymerase cycling assembly of the Zif268 gene
110	Zif268-PCA-4-R	CCGGTATGAATACGAATATGACGGGTCAGTTCATCACTACGGCTAAAACG	Polymerase cycling assembly of the Zif268 gene
111	Zif268-PCA-5-F	CCGTCATATTCGTATTCATACCGGTCAGAAACCGTTTCAGTGTCGTATTTG	Polymerase cycling assembly of the Zif268 gene
112	Zif268-PCA-6-R	TGATCGCTGCGGCTAAAATTACGCATACAAATACGACACTGAAACGGTTTC	Polymerase cycling assembly of the Zif268 gene
113	Zif268-PCA-7-F	GTAATTTTAGCCGCAGCGATCATCTGACAACCCATATTCGCACCCATACA	Polymerase cycling assembly of the Zif268 gene
114	Zif268-PCA-8-R	CAAATATCACAGGCAAACGGTTTTTCACCTGTATGGGTGCGAATATGGGTT	Polymerase cycling assembly of the Zif268 gene
115	Zif268-PCA-9-F	AAACCGTTTGCCTGTGATATTTGCGGTCGTAAATTTGCACGTTCAGATGAAC	Polymerase cycling assembly of the Zif268 gene
116	Zif268-PCA-10-R	AGATGAATTTTGGTGTGGCGTTTACGTTCATCTGAACGTGCAAATTTACG	Polymerase cycling assembly of the Zif268 gene
117	Zif268-PCA-11-F	ACGCCACACCAAAATTCATCTGCGTCAGAAAGATGGCGGTAGCGGTGGC	Polymerase cycling assembly of the Zif268 gene
118	Zif268-PCA-12-R	catgACTGTACATGCTGCCACCAGAGCCACCGCTACCGC	Polymerase cycling assembly of the Zif268 gene
119	Zif268 PCA final F	GAACGTCCGTATGCATGTCCGGT	Polymerase cycling assembly of the Zif268 gene
120	Zif268 PCA final R	ATCTTTCTGACGCAGATGAATTTTGGTGTGG	Polymerase cycling assembly of the Zif268 gene
121	PCA_CCR5_ZFL_2	GCTACGATCGCTAAAATTACGCATACAAATACGACACTGAAACGGAC	Polymerase cycling assembly of the ZFCCR5L gene
122	PCA_CCR5_ZFL_3	CGTAATTTTAGCGATCGTAGCAATCTGAGCCGTCATATTCGTACCCATAC	Polymerase cycling assembly of the ZFCCR5L gene
123	PCA_CCR5_ZFL_4	AAATATCACAGGCAAACGGTTTTTCACCTGTATGGGTACGAATATGACGGC	Polymerase cycling assembly of the ZFCCR5L gene
124	PCA_CCR5_ZFL_5	AACCGTTTGCCTGTGATATTTGCGGTCGTAAATTTGCCATTAGCTCCAAT	Polymerase cycling assembly of the ZFCCR5L gene
125	PCA_CCR5_ZFL_6	GGTATGAATTTTGGTGTGGCTATTCAGATTGGAGCTAATGGCAAATTTACG	Polymerase cycling assembly of the ZFCCR5L gene
126	PCA_CCR5_ZFL_7	AGCCACACCAAAATTCATACCGGCAGCCAGAAACCTTTTCAGTGCCGCATC	Polymerase cycling assembly of the ZFCCR5L gene
127	PCA_CCR5_ZFL_8	CAGATTATCGCTACGGCTAAAGTTGCGCATGCAGATGCGGCACTGAAAAGG	Polymerase cycling assembly of the ZFCCR5L gene
128	PCA_CCR5_ZFL_9	CTTTAGCCGTAGCGATAATCTGGCACGCCATATCCGCACACACACTGGCG	Polymerase cycling assembly of the ZFCCR5L gene
129	PCA_CCR5_ZFL_10	ATTTGCGACCACAAATGTCGCACGCGAATGGTTTTTCGCCAGTGTGTGTGC	Polymerase cycling assembly of the ZFCCR5L gene
130	PCA_CCR5_ZFL_11	CGACATTTGTGGTCGCAAATTCGCAACCAGCGGTAATCTGACTCGTCATAC	Polymerase cycling assembly of the ZFCCR5L gene
131	PCA_CCR5_ZFL_12	gactgcatGCTACCACGCAGATGAATTTTTGTATGACGAGTCAGATTACCGC	Polymerase cycling assembly of the ZFCCR5L gene
132	PCA_CCR5_ZF_amp_F	atgcATGGAACGTCCGTTTC	Polymerase cycling assembly of the ZFCCR5L gene
133	PCA_CCR5_ZF_amp_R	gactgcatGCTACCACGC	Polymerase cycling assembly of the ZFCCR5L gene
134	BsrGI-Zif268-F	agctTGTACAtgGAACGTCCGTATGCATGTCCG	Cloning of the ZIf268 on the N-terminus of a recombinase
135	SacI-SD-Zif268-F	tagcGAGCTCTAAGGAGGTctacATGGAACGTCCGTATGCATGTCCG	Cloning of the ZIf268 on the N-terminus of a recombinase
136	XhoI-Zif268-R	cgatCTCGAGATCTTTCTGACGCAGATGAATTTTGGT	Cloning of the ZIf268 on the N-terminus of a recombinase, removing stop codon
137	XbaI-stop-Zif268-R	actgTCTAGAGCTAATCTTTCTGACGCAGATGAATTTTGGT	Cloning of the ZIf268 on the C-terminus of a recombinase, introducing a stop codon
138	BsrGi-CCR5-ZF-F(C term)	agtcTGTACATGGAACGTCCGTTTCAGTG	Cloning of the ZFCCR5L on the N-terminus of a recombinase
139	XbaI-stop-CCR5-ZF(C)-R	tcagtctagAGCTAGCTACCACGCAGATGAATTTTTG	Cloning of the ZFCCR5L on the C-terminus of a recombinase, introducing a stop codon
140	SacI-SD-CCR5ZF-F(N)	actgGAGCTCTAAGGAGGTctacATGGAACGTCCGTTTCAGTG	Cloning of the ZFCCR5L on the N-terminus of a recombinase
141	XhoI-nostop-CCR5ZF-R(N)	cgatCTCGAGGCTACCACGCAGATGAATTTTTG	Cloning of the ZFCCR5L on the N-terminus of a recombinase, removing stop codon
142	XhoI-(GGS)8-CCR5ZF-F	tgcaCTCGAGGGTGGTAGCGGTGGTTCAGGTGGTAGTGGCGGTAGTGGTGGCTCAGGCGGAAGCGGTGGCAGTGGTGGAAGCGAACGTCCGTTTCAGTGTCG	Cloning of the ZFCCR5L into recombinase sequence
143	BsrGI-(GGS)8-CCR5ZF-R	tgcaTGTACAGTGAACCACCTGATCCGCCACTTCCGCCAGATCCGCCTGAACCGCCAGAGCCTCCGCTGCCACCAGAACCGCCGCTACCACGCAGATGAATTTTTG	Cloning of the ZFCCR5L into recombinase sequence
144	XhoI- linker (G2S)2 -F	TCGAGGGTGGCAGCGGCGGTAGCAT	Linker sequence for the N- and C-terminal fusions
145	BsrGI- linker (G2S)2 -R	GTACATGCTACCGCCGCTGCCACCC	Linker sequence for the N- and C-terminal fusions
146	XhoI- linker (G2S)4 -F	TCGAGGGCGGTAGCGGTGGCTCTGGCGGCAGCGGTGGTAGCAT	Linker sequence for the N- and C-terminal fusions
147	BsrGI-linker (G2S)4 -R	GTACATGCTACCACCGCTGCCGCCAGAGCCACCGCTACCGCCC	Linker sequence for the N- and C-terminal fusions
148	XhoI- linker (G2S)6 -F	TCGAGGGCGGTAGCGGTGGCTCTGGCGGCAGCGGTGGTAGCGGTGGCTCTGGCGGTAGTAT	Linker sequence for the N- and C-terminal fusions
149	BsrGI-linker (G2S)6 -R	GTACATACTACCGCCAGAGCCACCGCTACCACCGCTGCCGCCAGAGCCACCGCTACCGCCC	Linker sequence for the N- and C-terminal fusions
150	XhoI- linker (G2S)8 -F	TCGAGGGCGGTAGCGGTGGCTCTGGCGGCAGCGGTGGTAGCGGTGGCTCTGGCGGTAGTGGTGGTAGTGGCGGCAGCAT	Linker sequence for the N- and C-terminal fusions
151	BsrGI- linker (G2S)8 -R	GTACATGCTGCCGCCACTACCACCACTACCGCCAGAGCCACCGCTACCACCGCTGCCGCCAGAGCCACCGCTACCGCCC	Linker sequence for the N- and C-terminal fusions
152	XhoI- linker (G2S)10 -F	TCGAGGGCGGTAGCGGTGGCTCTGGCGGCAGCGGTGGTAGCGGTGGCTCTGGCGGTAGTGGTGGTAGTGGCGGCAGCGGTGGCTCTGGCGGTAGTAT	Linker sequence for the N- and C-terminal fusions
153	BsrGI-linker (G2S)10-R	GTACATACTACCGCCAGAGCCACCGCTGCCGCCACTACCACCACTACCGCCAGAGCCACCGCTACCACCGCTGCCGCCAGAGCCACCGCTACCGCCC	Linker sequence for the N- and C-terminal fusions
154	XhoI- linker (G2S)12 -F	TCGAGGGCGGTAGCGGTGGCTCTGGCGGCAGCGGTGGTAGCGGTGGCTCTGGCGGTAGTGGTGGTAGTGGCGGCAGCGGTGGCTCTGGCGGTAGTGGTGGTAGCGGTGGCTCTAT	Linker sequence for the N- and C-terminal fusions
155	BsrGI-linker (G2S)12 -R	GTACATAGAGCCACCGCTACCACCACTACCGCCAGAGCCACCGCTGCCGCCACTACCACCACTACCGCCAGAGCCACCGCTACCACCGCTGCCGCCAGAGCCACCGCTACCGCCC	Linker sequence for the N- and C-terminal fusions
156	rec_fwd	CGGCGTCACACTTTGCTATG	Recombinase or Rec-ZF amplification from pEVO
157	rec_rev	tactgccgccaggcaaattc	Recombinase or Rec-ZF amplification from pEVO
158	278-Brec1-R-OEP (XhoI)	CGCCAGAGCCACCGCTCTCGAGGCCATCCTTGGCACC	Primer for overlap extension PCR to introduce the restriction sites into Brec1 sequence
159	278-Brec1-F-OEP (BsrGI)	TGGCTCTGGCGGCAGCATGTACAGTTCTGGTCAGAGATACCTGGC	Primer for overlap extension PCR to introduce the restriction sites into Brec1 sequence
160	XhoI-(GGS)8-F	tgcaCTCGAGGGTGGTAGCGGTGGTTCAGGTGGTAGTGGCGGTAGTGGTGGCTCAGGCGGAAGCGGTGGCAGTGGTGGAAGCGAACGTCCGTATGCATGTCCG	Primer for creating the insertional fusion linker library
161	BsrGI-(GGS)8-R	tgcaTGTACAGTGAACCACCTGATCCGCCACTTCCGCCAGATCCGCCTGAACCGCCAGAGCCTCCGCTGCCACCAGAACCGCCATCTTTCTGACGCAGATGAATTTTGGT	Primer for creating the insertional fusion linker library
162	XhoI-(GGS)7-F	tgcaCTCGAGGGTGGTAGCGGTGGTTCAGGTGGTAGTGGCGGTAGTGGTGGCTCTGGCGGTTCTGGTGGCAGCGAACGTCCGTATGCATGTCCG	Primer for creating the insertional fusion linker library
163	BsrGI-(GGS)7-R	tgcaTGTACAGGCTACCACCGCTTCCGCCTGATCCACCGGATCCACCACTGCCACCGCTGCCTCCGCTACCGCCATCTTTCTGACGCAGATGAATTTTGGT	Primer for creating the insertional fusion linker library
164	XhoI-(GGS)6-F	tgcaCTCGAGGGTGGTAGCGGTGGTTCAGGTGGTAGTGGCGGTAGTGGTGGCTCTGGTGGCAGCGAACGTCCGTATGCATGTCCG	Primer for creating the insertional fusion linker library
165	BsrGI-(GGS)6-R	tgcaTGTACAGTGAACCGCCAGAACCTCCGCTTCCACCACTGCCACCGCTTCCGCCTGAGCCACCATCTTTCTGACGCAGATGAATTTTGGT	Primer for creating the insertional fusion linker library
166	XhoI-(GGS)5-F	tgcaCTCGAGGGTGGTAGCGGTGGTTCAGGTGGTAGTGGCGGTAGTGGTGGCAGCGAACGTCCGTATGCATGTCCG	Primer for creating the insertional fusion linker library
167	BsrGI-(GGS)5-R	tgcaTGTACAGTGAACCACCAGAACCGCCTGATCCGCCTGAGCCACCACTGCCACCATCTTTCTGACGCAGATGAATTTTGGT	Primer for creating the insertional fusion linker library
168	XhoI-(GGS)4-F	tgcaCTCGAGGGTGGTAGCGGTGGTTCAGGTGGTAGTGGCGGTAGCGAACGTCCGTATGCATGTCCG	Primer for creating the insertional fusion linker library
169	BsrGI-(GGS)4-R	tgcaTGTACAGTGAACCACCAGAACCGCCAGAGCCACCACTGCCACCATCTTTCTGACGCAGATGAATTTTGGT	Primer for creating the insertional fusion linker library
170	XhoI-(GGS)3-F	tgcaCTCGAGGGTGGTAGCGGTGGTTCAGGTGGTAGTGAACGTCCGTATGCATGTCCG	Primer for creating the insertional fusion linker library
171	BsrGI-(GGS)3-R	tgcaTGTACAGGCTACCACCACTACCGCCACTGCCACCATCTTTCTGACGCAGATGAATTTTGGT	Primer for creating the insertional fusion linker library
172	XhoI-(GGS)2-F	tgcaCTCGAGGGTGGTAGCGGTGGTAGTGAACGTCCGTATGCATGTCCG	Primer for creating the insertional fusion linker library
173	BsrGI-(GGS)2-R	tgcaTGTACAGGCTACCACCTGAACCACCATCTTTCTGACGCAGATGAATTTTGGT	Primer for creating the insertional fusion linker library
174	XhoI-(GGS)-F	tgcaCTCGAGGGTGGTAGCGAACGTCCGTATGCATGTCCG	Primer for creating the insertional fusion linker library
175	BsrGI-(GGS)-R	tgcaTGTACAGGCTACCACCATCTTTCTGACGCAGATGAATTTTGGT	Primer for creating the insertional fusion linker library
176	278-D7L-R-OEP (XhoI)	CGCCAGAGCCACCGCTCTCGAGGTCATCCTTGGTACCGTAGAC	Primer for overlap extension PCR to introduce the restriction sites into D7L sequence
177	278-D7L-F-OEP (BsrGI)	TGGCTCTGGCGGCAGCATGTACAGTTCTGGTCAGGGGTACCTG	Primer for overlap extension PCR to introduce the restriction sites into D7L sequence
178	278-D7R-R-OEP (XhoI)	CGCCAGAGCCACCGCTCTCGAGGTCACCCTTGGCACCG	Primer for overlap extension PCR to introduce the restriction sites into D7R sequence
179	278-D7R-F-OEP (BsrGI)	TGGCTCTGGCGGCAGCATGTACAGTTCTGGCCAGAAGTACCTGG	Primer for overlap extension PCR to introduce the restriction sites into D7R sequence
180	BbvCI-aa278-S2-R	tcaatCAGTGGGCGCGCCttcactgtatcccctgtcagGCTGAGGTGTCAcCCTTGGcACCGTAGACCAG	Primer for overlap extension PCR to introduce the restriction sites into D7R sequence
181	PapOMI-aa278-S2-F	GCGCGCCcactgattgacgaattacgagcatccGGGCCCTCTGGCCAGAAGTACCTGGCC	Primer for overlap extension PCR to introduce the restriction sites into D7R sequence
182	BbvCI-aa278-S1-R	tcaatCAGTGGGCGCGCCttcactgtatcccctgtcagGCTGAGGTGTCATCCTTGGTACCGTAGACCAG	Primer for overlap extension PCR to introduce the restriction sites into D7L sequence
183	PspOMI-aa278-S1-F	GCGCGCCCACTGattgacgaattacgagcatccGGGCCCTCTGGTCAGGGGTACCTGACC	Primer for overlap extension PCR to introduce the restriction sites into D7L sequence
184	G9-aa278-R	cgcatgcatcgatcagtGCTGAGGTGTCATCCTTGGCGCCGTAAATC	Primer for overlap extension PCR to introduce the restriction sites into RecHTLV sequence
185	G9-aa278-F	AGCactgatcgatgcatgcgttaacTCTGGTCAGAGGTACCTGG	Primer for overlap extension PCR to introduce the restriction sites into RecHTLV sequence
186	G9-nostop-XbaI-R	cgatTCTAGAATCGCCATCTTCCAGCAGGCG	Primer for fusing the RecHTLV recombinase with the Zif268
187	pCAGGs-loxBTR-F	cgatcGTCGACAACCCACTGCTTAAGCCTCAATAAAGCTTGCCTTTCGCGATGAATAAATGAAAGCTTGCAGA	Target site cloning to pCAGGs vector
188	pCAGGs-loxBTR-R	atgatGAATTCAAGGCAAGCTTTATTGAGGCTTAAGCAGTGGGTTATTAAGGGTTCCGGATCAGCTTGATG	Target site cloning to pCAGGs vector
189	pCAGGs-loxBTR-5-zif(B)_F	cgatcGTCGACACGCCCACGCtactcAACCCACTGCTTAAGCCTCAATAAAGCTTGCCTTatagaGCGTGGGCGTTCGCGATGAATAAATGAAAGCTTGCAGA	Target site cloning to pCAGGs vector
190	pCAGGs-loxBTR-5-zif(B)_R	atgatGAATTCACGCCCACGCtctatAAGGCAAGCTTTATTGAGGCTTAAGCAGTGGGTTgagtaGCGTGGGCGTATTAAGGGTTCCGGATCAGCTTGATG	Target site cloning to pCAGGs vector
191	pCAGGs-loxBTR-5-zif(A)_F	cgatcGTCGACAGCGTGGGCGTACTGAACCCACTGCTTAAGCCTCAATAAAGCTTGCCTTCAGTACGCCCACGCTTCGCGATGAATAAATGAAAGCTTGCAGA	Target site cloning to pCAGGs vector
192	pCAGGs-loxBTR-5-zif(A)_R	atgatGAATTCAGCGTGGGCGTACTGAAGGCAAGCTTTATTGAGGCTTAAGCAGTGGGTTCAGTACGCCCACGCTATTAAGGGTTCCGGATCAGCTTGATG	Target site cloning to pCAGGs vector
193	pLentiR-loxF8-zif-F	TACGGGAATTCACGCCCACGCtactcATAAATCTGTGGAAACGCTGCCACACAATCTTAGatagaGCGTGGGCGTATGACCGAGTACAAGCCCACG	Target site cloning to pLentiR vector
194	pLentiR-loxF8-zif-R	gtgctcacCATaccggTACGCCCACGCtctatCTAAGATTGTGTGGCAGCGTTTCCACAGATTTATgagtaGCGTGGGCGTTCAGGCACCGGGCTTGCGG	Target site cloning to pLentiR vector
195	evo_fwd	tgcatcagacattgccgtca	ZF-SLiDE
196	evo_rev	AAGGGAATAAGGGCGACACG	ZF-SLiDE
197	counter_fwd	AAGATTAGCGGATCCTACCT	Counter-selection in ZF-SLiDE
198	counter_rev	CTAACTGACACACATTCCACA	Counter-selection in ZF-SLiDE, activity PCR (primer binds between two lox-sites)
199	lox_upstream	TGTATCCGCTCATGAGACAA	Activity PCR (primer binds upstream of the lox-sites)
200	recomb_lox_downstream	CTTAAACGCCTGGTGCTAC	Activity PCR (primer binds downstream of the both lox-sites)
201	EGFP-mRNA-F	GCTAATACGACTCACTATAGGGAGAGCCGCCACCATGCCAAAAAAGAAG	in vitro transcription
202	EGFP-mRNA-R	TTTTTTTTTTTTTTTTGGTTTATTCCTAGTACAGCTCGTCCATGCCG	in vitro transcription
203	D7L-mRNA-F	GCTAATACGACTCACTATAGGGAGAGCCGCCACCATGCCAAAAAAGAAGAGAAAGGTAATGTCCAATCTACAGACCCTACACCAG	in vitro transcription
204	D7L-mRNA-R	TTTTTTTTTTTTTTTTGGTTTATTCTCAATCGCCATCCTCCAGCAGG	in vitro transcription
205	D7R-mRNA-F	GCTAATACGACTCACTATAGGGAGAGCCGCCACCATGCCAAAAAAGAAGAGAAAGGTAATGTCCAATATACAGACCCCACACCAAAG	in vitro transcription
206	D7R-mRNA-R	TTTTTTTTTTTTTTTTGGTTTATTCTCATCGCTGTCTTCCAGCAGGC	in vitro transcription
207	F8_inversion_1	TCCTGGTAAAGGTGGGACTAT	loxF8 inversion detection (wt-healthy orientation in HEK, inverted orientation in F8 iPSCs)
208	F8_internal_HEK	CAGAGGCTAGCTGATGTGAAT	loxF8 inversion detection in HEK (binds in the fragment between the two loxF8 sites)
209	F8_inversion_2	GGATGAGAAGGGTACACAGAAA	loxF8 inversion detection (inverted orientation in HEK, wt-healthy orientation in F8 iPSCs)
210	F8_internal_F8_iPSCs	GCAGGGATCTTGTTGGTAA	loxF8 inversion detection in F8 iPSCs (binds in the fragment between the two loxF8 sites)
211	loxF8-zif_reporter-F	TAACGTTGGGCCAAACAGGAT	loxF8-zif reporter excision detection
212	loxF8-zif_reporter-R	TGGAGCCGTACATGAACTGAG	loxF8-zif reporter excision detection
213	ChIP-qPCR-peak1-F	GGGAAAGCTCCCTCTCCTTTC	ChIP peak validation qPCR
214	ChIP-qPCR-peak1-R	CATGGAACACGTCATACCGC	ChIP peak validation qPCR
215	ChIP-qPCR-peak2-F	AAGCGCCTTCATTCATTGCC	ChIP peak validation qPCR
216	ChIP-qPCR-peak2-R	TTGCCCCCAATAATGTCCCC	ChIP peak validation qPCR
217	ChIP-qPCR-peak3-F	TTTCAGGGGCTTGGAAGGAC	ChIP peak validation qPCR
218	ChIP-qPCR-peak3-R	TGACTCAGCTCTTCCGGTCA	ChIP peak validation qPCR
219	ChIP-qPCR-peak4-F	CTCCCGTGACCAGTGACTTC	ChIP peak validation qPCR
220	ChIP-qPCR-peak4-R	GGGGAAGATGGAAGGCAAGC	ChIP peak validation qPCR
221	ChIP-qPCR-peak5-F	CGAGTCACATGGAAGCTCCT	ChIP peak validation qPCR
222	ChIP-qPCR-peak5-R	GGCAGAAATCACCAGGTCCC	ChIP peak validation qPCR
223	ChIP-qPCR-peak6-F	GAGTACGTGGTAAGGCAGCG	ChIP peak validation qPCR
224	ChIP-qPCR-peak6-R	GGGCTATGGTGCTGGTAACT	ChIP peak validation qPCR
225	ChIP-qPCR-peak7-F	GACTTGGCTTGCTTTCTGGC	ChIP peak validation qPCR
226	ChIP-qPCR-peak7-R	TCACTGCGCAAAGGAGAACT	ChIP peak validation qPCR
227	ChIP-qPCR-peak8-F	TGGTGCCGACATAAAAGGCA	ChIP peak validation qPCR
228	ChIP-qPCR-peak8-R	TTGGCGAGTACACAGTGCAA	ChIP peak validation qPCR
229	ChIP-qPCR-peak9-F	CAGTGCCCCTCTCCTGAAC	ChIP peak validation qPCR
230	ChIP-qPCR-peak9-R	TCCGATTGGCTAAAGGCTGG	ChIP peak validation qPCR
231	ChIP-qPCR-peak10-F	ATGGTAGTGAATGGCACCGAG	ChIP peak validation qPCR
232	ChIP-qPCR-peak10-R	CCTGTTCTGAAGGCAAAGGGT	ChIP peak validation qPCR
233	ChIP-qPCR-loxF8-F	GATCCCAGTGTGGTGGTACG	ChIP peak validation qPCR - loxF8-rep
234	ChIP-qPCR-loxF8-R	CCATGTTATCCTCCTCGCCC	ChIP peak validation qPCR - loxF8-rep
235	ChIP-qPCR-ctl-F	TGGCCTCAAACGGTAGGTAAG	ChIP peak validation qPCR - ctl gene - FUSS
236	ChIP-qPCR-ctl-R	GGTCCCACTGAAAACGAAAAG	ChIP peak validation qPCR - ctl gene - FUSS
237	peak1-F	atgcacatgtGTACTCACTGCGTTGGGTGCTGCTGCGCTGCAGCCCACGACGTCACTGGCAGGCGCTGCGTCGCGCGGTAGCTTGCATGCCTGCAGATCGAG	ChIP peak cloning into the pEVO vector as target sites
238	peak1-R	atgcAGATCTACCGCGCGACGCAGCGCCTGCCAGTGACGTCGTGGGCTGCAGCGCAGCAGCACCCAACGCAGTGAGTACTCGAACTGTACCGGTTGTTAGTGAAG	ChIP peak cloning into the pEVO vector as target sites
239	peak2-F	atgcacatgtTTATTCACTGCGCTGGCGCGGCTTGGCAGAGGCGGGGCGGCGAGCGGACGGTCACTATGTCTCTGCGCAGGCTTGCATGCCTGCAGATCGAG	ChIP peak cloning into the pEVO vector as target sites
240	peak2-R	atgcAGATCtCTGCGCAGAGACATAGTGACCGTCCGCTCGCCGCCCCGCCTCTGCCAAGCCGCGCCAGCGCAGTGAATAATCGAACTGTACCGGTTGTTAGTGAAG	ChIP peak cloning into the pEVO vector as target sites
241	peak3-F	atgcacatgtACCTTCACTGCAGTCGGGAACCACCAGTGACGGCGGTGACCGGAAGAGCTGAGTCACCGCAGGCGACGGCGCTTGCATGCCTGCAGATCGAG	ChIP peak cloning into the pEVO vector as target sites
242	peak3-R	atgcAGATCtGCCGTCGCCTGCGGTGACTCAGCTCTTCCGGTCACCGCCGTCACTGGTGGTTCCCGACTGCAGTGAAGGTTCGAACTGTACCGGTTGTTAGTGAAG	ChIP peak cloning into the pEVO vector as target sites
243	peak4-F	atgcacatgtGGGTTCACTGCAACTCCCGGCAGGCCGCTGGCATTTTTCATTCCCTCCCGTGACCAGTGACTTCCGGCACGCTTGCATGCCTGCAGATCGAG	ChIP peak cloning into the pEVO vector as target sites
244	peak4-R	atgcAGATCtGTGCCGGAAGTCACTGGTCACGGGAGGGAATGAAAAATGCCAGCGGCCTGCCGGGAGTTGCAGTGAACCCTCGAACTGTACCGGTTGTTAGTGAAG	ChIP peak cloning into the pEVO vector as target sites
245	peak5-F	atgcacatgtGGCTGCACTGCGCGGTACCCACTGCCGGCCTGCGCGGTACTCACTGCCGGCCTCCGCGGTACCCACTGCCGCTTGCATGCCTGCAGATCGAG	ChIP peak cloning into the pEVO vector as target sites
246	peak5-R	atgcAGATCtGGCAGTGGGTACCGCGGAGGCCGGCAGTGAGTACCGCGCAGGCCGGCAGTGGGTACCGCGCAGTGCAGCCTCGAACTGTACCGGTTGTTAGTGAAG	ChIP peak cloning into the pEVO vector as target sites
247	peak6-F	atgcacatgtGTATTCACTACAGGCCGGTTACCTAGAGGTTCCAGGATTTTATCAGTGCTGATCATGTGTATTTTAATTTGCTTGCATGCCTGCAGATCGAG	ChIP peak cloning into the pEVO vector as target sites
248	peak6-R	atgcAGATCtAAATTAAAATACACATGATCAGCACTGATAAAATCCTGGAACCTCTAGGTAACCGGCCTGTAGTGAATACTCGAACTGTACCGGTTGTTAGTGAAG	ChIP peak cloning into the pEVO vector as target sites
249	peak7-F	atgcacatgtCTCCTGGCCCGGCTGCTTGGCTCTCTCTGCAGAGTCTGGGATGGAAAGTTCTCCTTTGCGCAGTGAATGCGCTTGCATGCCTGCAGATCGAG	ChIP peak cloning into the pEVO vector as target sites
250	peak7-R	atgcAGATCtGCATTCACTGCGCAAAGGAGAACTTTCCATCCCAGACTCTGCAGAGAGAGCCAAGCAGCCGGGCCAGGAGTCGAACTGTACCGGTTGTTAGTGAAG	ChIP peak cloning into the pEVO vector as target sites
251	peak8-F	atgcacatgtTACTGCATTGCACTGTGTACTCGCCAAACAGCAGGAAGTTGCCGTGCCGAGTTCAAAGGCCGGCCGGCGCGCTTGCATGCCTGCAGATCGAG	ChIP peak cloning into the pEVO vector as target sites
252	peak8-R	atgcAGATCtGCGCCGGCCGGCCTTTGAACTCGGCACGGCAACTTCCTGCTGTTTGGCGAGTACACAGTGCAATGCAGTATCGAACTGTACCGGTTGTTAGTGAAG	ChIP peak cloning into the pEVO vector as target sites
253	peak9-F	atgcacatgtAAGCCGGTGGGGGCCAGGGCGGAGCCGGGCAAGACGCGGTCGTTGCGGTTCCCAGGCTTGCAGTGCAGGGGCTTGCATGCCTGCAGATCGAG	ChIP peak cloning into the pEVO vector as target sites
254	peak9-R	atgcAGATCtCCCTGCACTGCAAGCCTGGGAACCGCAACGACCGCGTCTTGCCCGGCTCCGCCCTGGCCCCCACCGGCTTTCGAACTGTACCGGTTGTTAGTGAAG	ChIP peak cloning into the pEVO vector as target sites
255	peak10-F	atgcacatgtCGCGCGCCTCCTAGCGGAGCCGGGGCAATTGGAAGGCCGCGCCTCAGGAAAACAGGATGGTAGTGAATGGGCTTGCATGCCTGCAGATCGAG	ChIP peak cloning into the pEVO vector as target sites
256	peak10-R	atgcAGATCtCCATTCACTACCATCCTGTTTTCCTGAGGCGCGGCCTTCCAATTGCCCCGGCTCCGCTAGGAGGCGCGCGTCGAACTGTACCGGTTGTTAGTGAAG	ChIP peak cloning into the pEVO vector as target sites

## Sheet: Sheet5
Supplementary Table 5
Cycling Programs used for PCRs in the study.
	Name	Primer numbers	Temperature (°C)	Time (s)	Number of cycles
1	Target site cloning into the pEVO and pCAGGs vectors	1-106, 187-194	94	90
			94	20
			57	20	30
			72	45
			72	3
2	Polymerase cycling assembly of the Zif268 and ZFCCR5L genes	107-133	94	90
			94	20
			55	20	30
			72	20
			72	10
3	Cloning of the Zif268 and ZFCCR5L	134-143	94	90
			94	20
			57	20	30
			72	20
			72	3
4	Recombinase or Rec-ZF amplification from pEVO, overlap extention PCR for introducing restriction sites between aa278 and aa279	156-159, 176-186	94	90
			94	20
			57	20	30
			72	60
			72	3
5	PCR for creating the insertional fusion linker library	160-175	94	90
			94	20
			57	20	30
			72	60
			72	3
6	PCR for creating the initial ZF library (start of ZF evolution)	156+157	95	90
			95	15
			57	20	50
			72	60
			72	3
7	ZF-SLiDE (positive selection)	195+196	95	90
			95	15
			55	20	30
			72	45
			72	3
8	ZF-SLiDE (counter-selection)	197+198	95	90
			95	15
			50	20	30
			72	45
			72	3
9	PCR for assessing recombinaiton activity	198+200	95	90
			95	15
			53	15	30
			72	15
10	F8 inversion PCR	207-210	95	120
			95	20
			53	20	40
			72	45
			72	3
11	loxF8-zif reporter excision PCR	211-212	95	120
			95	15
			58	15	37
			72	45
			72	3
12	ChIP qPCR peak validation	213-236	95	900
			95	30
			58	30	40
			72	30
